# Supplementary material for: Habitat Suitability and Driving Factors of Cycas panzhihuaensis in the Hengduan Mountains
Source: Plants (Basel). 2025 Sep 6;14(17):2797. doi: 10.3390/plants14172797 (PMC12430310; doi:10.3390/plants14172797)
Supplement: Supplementary file 1 [file plants-14-02797-s001.zip]

Archive with 1 entries (1 files):
- plants-3807844-supplementary.pdf
